# Supplementary material for: Strong Early Impact of Letrozole on Ovulation Induction Outperforms Clomiphene Citrate in Polycystic Ovary Syndrome
Source: Pharmaceuticals (Basel). 2024 Jul 22;17(7):971. doi: 10.3390/ph17070971 (PMC11280468; doi:10.3390/ph17070971)
Supplement: Supplementary file 1 [file pharmaceuticals-17-00971-s001.zip]

Archive with 1 entries (1 files):
- pharmaceuticals-3063741-supplementary.pdf
